# Supplementary material for: Seroprevalence and genetic diversity of feline immunodeficiency virus in outdoor cats in France
Source: Vet Res. 2025 Dec 4;57:6. doi: 10.1186/s13567-025-01672-z (PMC12781788; doi:10.1186/s13567-025-01672-z)
Supplement: Supplementary file 5 — Additional file 5. Information on animals included in the study. Animals were presented to their veterinarian for a variety of reasons unrelated to the study, ranging from a preventive medicine consultation to surgery. [file 13567_2025_1672_MOESM5_ESM.xlsx]

## Sheet: PB
N°ID	Date (sampling)	Department	Breed	Weight (kg)	Sex	Age (years)	Time spent outdoors	Stray cat	ELISA (NTU)	ELISA DO	FIV positive	Additional File 2: Information on animals included in the study. Animals were presented to their veterinarian for a variety of reasons unrelated to the study, ranging from a preventive medicine consultation to surgery.
IA-001	2023-12-09	46	European	5	Male (neutered)	2	>12h	No	2.12121	0.14	0
IA-002	2023-12-11	46	European	5.5	Male	4	>12h	No	2.07576	0.137	0
IA-003	2023-12-11	46	European		Female (neutered)	7	>12h	No	1.86364	0.123	0
IA-004	2023-12-12	46	Chartreux	3.6		14	1-12h	No	3.34848	0.221	0
IA-005	2023-12-12	46	European	4	Female	4	>12h	No	1.45455	0.096	0
IA-006	2023-12-12	46	European	5	Male (neutered)	3.5	>12h	No	1.5303	0.101	0
IA-007	2023-12-13	46		6	Male	4.5		No	15.8788	1.048	1
IA-008	2023-12-13	46	European	4	Female (neutered)	6.5	>12h	No	20.1818	1.332	1
IA-009	2023-12-14	46	European	4.5	Female (neutered)	14.5	>12h	No	2.34848	0.155	0
IA-010	2023-12-15	46	European	3.8	Female (neutered)	9.5	>12h	No	2.12121	0.14	0
IA-011	2024-01-26	46	European	5.2	Male (neutered)	7.5	>12h	No	3.60606	0.238	0
IA-012	2024-01-26	46	European	5.2	Male	8.5	>12h	No	2.27273	0.15	0
IA-013	2024-01-26	46	European	5.6	Male (neutered)	11	>12h	No	27.5909	1.821	1
IA-014	2024-01-26	46	European	4.6	Male (neutered)	7.5		No	9.22727	0.609	0
IA-015	2024-01-11	46	European		Female	1.5	>12h	No	2.37879	0.157	0
IA-016	2024-01-16	46	European		Female (neutered)	7.5	>12h	No	2.84848	0.188	0
IA-017	2024-01-04	46	European		Female (neutered)	10	>12h	No	1.30303	0.086	0
IA-018	2024-01-04	46	European		Male (neutered)	4.5	>12h	No	2.31818	0.153	0
IA-019	2024-01-27	46	European	5.1	Male (neutered)	9.5	>12h	No	2.62121	0.173	0
IA-020	2024-01-05	46	European		Female (neutered)	1	>12h	No	13.4242	0.886	1
IA-021	2024-01-26	46	European	4	Male (neutered)	3	>12h	No	4	0.264	0
IA-022	2024-01-26	46	European	5	Male (neutered)	6	>12h	No	1.57576	0.104	0
IA-023	2024-01-26	46	European	3.5	Male (neutered)	1.5	>12h	No	2.56061	0.169	0
IA-024	2024-01-26	46	European	3	Female	8.5	>12h	No	5.36364	0.354	0
IA-025	2024-01-26	46	European	3.5	Female (neutered)	4	>12h	No	2.87879	0.19	0
IA-026	2024-01-19	46	European	6	Male (neutered)	7	>12h	No	6.75758	0.446	0
IA-027	2024-01-18	65	European	2.7	Female (neutered)	15	1-12h	No	2.66667	0.176	0
IA-028	2024-01-12	65	European	3.1	Female	8	1-12h	No	1.74242	0.115	0
IA-029	2024-01-15	65	European	4.46	Female (neutered)	11	1-12h	No	2.9697	0.196	0
IA-030	2024-01-16	65	European		Female (neutered)	12	1-12h	No	3.43939	0.227	0
IA-031	2024-01-16	65	European	4.9	Male (neutered)	5	1-12h	No	1.43939	0.095	0
IA-032	2024-01-17	65	Main Coon	6.5	Male (neutered)	3	1-12h	No	2.4697	0.163	0
IA-033	2024-01-17	65	European	3.9	Male (neutered)	16	1-12h	No	4.98485	0.329	0
IA-034	2024-01-18	65	European	2.6	Female	0.5	>12h	No	2.9697	0.196	0
IA-035	2024-01-19	65	European	5.9	Male (neutered)	10	1-12h	No	3.9697	0.262	0
IA-036	2024-01-19	65	European	5.6	Male (neutered)	6	1-12h	No	1.84848	0.122	0
IA-037	2024-01-22	65	European	4.6	Male (neutered)	8	<1h	No	1.54545	0.102	0
IA-038	2024-01-22	65	European	4.6	Male (neutered)	11	1-12h	No	43.1061	2.845	1
IA-039	2024-01-23	65	European	3.3	Male	0.5	1-12h	No	1.86364	0.123	0
IA-040	2024-01-23	65	European	2.7	Female	1	>12h	No	2.65152	0.175	0
IA-041	2024-01-23	65	European	3.8	Male	1	>12h	No	2.33333	0.154	0
IA-042	2024-01-23	65	European	2.5	Female	0.5	>12h	No	1.77273	0.117	0
IA-043	2024-01-23	65	European	3.8	Male	20	<1h	No	1.78788	0.118	0
IA-044	2024-01-02	9	European	3	Female (neutered)	14	<1h	No	2.07576	0.137	0
IA-045	2024-01-02	9	European	4.55	Female (neutered)	5	1-12h	No	1.19697	0.079	0
IA-046	2024-01-09	9	European	3.65	Female (neutered)	1	<1h	No	1.84848	0.122	0
IA-047	2024-01-09	9	European		Female (neutered)	0.5	<1h	No	1.75758	0.116	0
IA-048	2024-01-12	9	European	4	Female (neutered)	10.5	1-12h	No	1.83333	0.121	0
IA-049	2024-01-30	9	European	4.9	Male (neutered)	12	1-12h	No	1.36364	0.09	0
IA-050	2024-01-30	9	European		Male (neutered)	1	1-12h	No	2.59091	0.171	0
IA-051	2024-01-30	9			Male (neutered)	0.5	<1h	No	7.15152	0.472	0
IA-052	2024-02-13	9	European	4.6	Male	0.5	1-12h	No	2.72727	0.18	0
IA-053	2024-02-13	9	European	2.5	Female	0.5	1-12h	No	1.62121	0.107	0
IA-054	2024-02-14	9	European	3.5	Female	0.5	1-12h	No	1.59091	0.105	0
IA-055	2024-02-14	9	European	8	Male (neutered)	8	1-12h	No	2.21212	0.146	0
IA-056	2024-03-06	5	Main Coon	5.45	Male	3	1-12h	No	2.18182	0.144	0
IA-057	2024-02-14	5	European			4	>12h	No	31.697	2.092	1
IA-058	2024-01-12	5	European	5.2	Female (neutered)	14.5	1-12h	No	10.2879	0.679	1
IA-059	2024-01-10	5	European	6.2	Male (neutered)	8	1-12h	No	1.74242	0.115	0
IA-060	2024-01-10	5	European	5.35	Male (neutered)	14.5	>12h	No	1.48485	0.098	0
IA-061	2024-01-09	5	European	2.8	Female (neutered)	3	>12h	No	4.19697	0.277	0
IA-062	2024-02-14	5	European	4.015	Male (neutered)			No	34.3939	2.27	1
IA-063	2024-02-28	5	European	5.05	Male (neutered)	7.5	1-12h	No	22.1212	1.46	1
IA-064	2024-02-22	15	European	3.5	Male	1.5	>12h	No	1.71212	0.113	0
IA-065	2024-02-20	15	European	3.5	Male	1.5	1-12h	No	13.8939	0.917	1
IA-066	2024-02-15	15	European	3.1	Male	1	>12h	No	5.0303	0.332	0
IA-067	2024-02-15	15	European	4.2	Male	4	>12h	Yes	1.04545	0.069	0
IA-068	2024-02-05	15	European	2.9	Male	1	>12h	No	3.01515	0.199	0
IA-069	2024-02-08	15	European	3	Female	3	>12h	No	43.4242	2.866	1
IA-070	2024-02-08	15	European	3.5	Female	3	>12h	No	35.7121	2.357	1
IA-071	2024-02-08	15	European	3.6	Female	4	>12h	No	35.7121	2.357	1
IA-072	2024-02-08	15	European	2.7	Male	1	>12h	No	22.1212	1.46	1
IA-073	2024-01-31	15	European	3.5	Female (neutered)	9	1-12h	No	1.63636	0.108	0
IA-074	2024-01-23	15	European	3.32	Female (neutered)	7	<1h	No	2.54545	0.168	0
IA-075	2024-01-10	15	European	3.8	Female (neutered)	7	<1h	No	4.77273	0.315	0
IA-076	2024-01-06	15	European		Male (neutered)	5	1-12h	No	38.5	2.541	1
IA-077	2024-01-25	85	European	4.14	Male (neutered)	6.5	1-12h	No	2.36364	0.156	0
IA-078	2024-01-09	85	European	4	Male	3	>12h	Yes	7.90909	0.522	0
IA-079	2024-01-09	85	European	3.5	Male	3	>12h	Yes	3.77273	0.249	0
IA-080	2024-01-10	85	European	3.5	Male	2	>12h	Yes	37.7727	2.493	1
IA-081	2024-01-10	85	European	6	Male	5	>12h	Yes	1.30303	0.086	0
IA-082	2024-01-10	85	European	2.5	Female	2	>12h	Yes	1.60606	0.106	0
IA-083	2024-01-30	85	European	2.9	Male	1	>12h	Yes	2.74242	0.181	0
IA-084	2024-02-13	85	European	5	Male	3	>12h	Yes	5.24242	0.346	0
IA-085	2024-01-29	85	European	3.16	Female	4	>12h	Yes	18.7121	1.235	1
IA-086	2024-01-29	85	European	3.065	Male	1	>12h	Yes	8.63636	0.57	0
IA-087	2024-02-16	85	European	2	Female (neutered)	1	>12h	Yes	2.06061	0.136	0
IA-088	2024-01-14	85	European		Female (neutered)	3	>12h	Yes	1.48485	0.098	0
IA-089	2024-01-12	85	European		Male	1	>12h	Yes	2.27273	0.15	0
IA-090	2024-01-16	85	European		Male	2	>12h	Yes	1.63636	0.108	0
IA-091	2024-01-12	85	European		Female	1	>12h	Yes	2.33333	0.154	0
IA-092	2023-12-22	3	European	3.4	Male (neutered)	12	1-12h	No	1.33333	0.088	0
IA-093	2024-01-09	3	European	3.2	Female (neutered)	2.5	>12h	No	2.55988	0.171	0
IA-094	2024-01-09	3	European	4.4	Male (neutered)	1.5	>12h	No	1.9012	0.127	0
IA-095	2024-01-09	3	European	5.4	Male (neutered)	4.5	>12h	No	3.0988	0.207	0
IA-096	2024-01-10	3	European	6.14	Male (neutered)	10	>12h	No	x		0
IA-097	2024-01-16	3	European	5.25	Male (neutered)	2	>12h	No	33.6078	2.245	1
IA-098	2024-01-29	3	European	5		8	1-12h	No	1.85629	0.124	0
IA-099	2024-01-30	3	European	2.1	Female (neutered)	1.5	1-12h	No	4.05689	0.271	0
IA-100	2024-02-02	3	European	4	Male (neutered)	1	1-12h	No	6.54192	0.437	0
IA-101	2024-02-08	3	European	2.7	Female (neutered)	2	1-12h	No	2.38024	0.159	0
IA-102	2024-02-08	3		4.6	Female (neutered)	2	>12h	No	2.61976	0.175	0
IA-103	2024-02-20	3	European	3.8	Male (neutered)	1	1-12h	No	2.81437	0.188	0
IA-104	2024-02-27	3	European	2.5		1.5	>12h	No	3.99701	0.267	0
IA-105	2024-03-07	3	European	5.3		7	>12h	No	2.0509	0.137	0
IA-106	2024-03-08	3	European	3.6	Female (neutered)	1	>12h	No	1.63174	0.109	0
IA-107	2024-03-25	49			Male	0.5	<1h	No	1.34731	0.09	0
IA-108	2024-03-22	49	European		Female	3	<1h	No	1.48204	0.099	0
IA-109	2024-03-19	49	European		Male	2	<1h	No	2.70958	0.181	0
IA-110	2024-03-19	49	European		Male	0.5	<1h	No	4.59581	0.307	0
IA-111	2024-03-19	49	European		Male	0.5	<1h	No	11.7066	0.782	1
IA-112	2024-03-13	49	European	4.2	Female (neutered)	11	<1h	No	1.88623	0.126	0
IA-113	2024-03-12	49	European	3.2	Male (neutered)	11	>12h	No	1.91617	0.128	0
IA-114	2024-02-19	49	European	2.9	Female (neutered)	2	1-12h	No	4.07186	0.272	0
IA-115	2024-02-19	49	European	4.4	Male (neutered)	12	1-12h	No	4.49102	0.3	0
IA-116	2024-02-13	49	European	2.3	Male (neutered)	13	>12h	No	1.78144	0.119	0
IA-117	2024-02-14	49	European	3.2	Female (neutered)	3	1-12h	No	2.36527	0.158	0
IA-118	2024-02-14	49	European	5.3	Male (neutered)	4	1-12h	No	x		0
IA-119	2024-03-13	29	European	6	Male (neutered)	3	1-12h	No	4.50599	0.301	0
IA-120	2024-03-16	29	European		Male (neutered)	13	1-12h	No	1.91617	0.128	0
IA-121	2024-03-19	29	European	3.1	Female (neutered)	17	<1h	No	x		0
IA-122	2024-03-19	29	European	3.15	Female (neutered)	11.5	1-12h	No	0.853293	0.057	0
IA-123	2024-03-20	29	European	3.2	Female (neutered)	15	>12h	No	1.72156	0.115	0
IA-124	2024-03-20	29	European	4.15	Male (neutered)	16	1-12h	No	5.13473	0.343	0
IA-125	2024-03-21	29	European	2.85	Female (neutered)	12	1-12h	No	35.0449	2.341	1
IA-126	2024-03-22	29	European	4.3	Male (neutered)	13	1-12h	No	2.55988	0.171	0
IA-127	2024-03-22	29	European	3.65	Male (neutered)	17	1-12h	No	5.47904	0.366	0
IA-128	2024-03-22	29	European	3.6	Male (neutered)	2		No	3.63772	0.243	0
IA-129	2024-03-27	29	European	3.5	Male (neutered)	13	>12h	No	2.36527	0.158	0
IA-130	2024-03-27	29	European	2.85	Female (neutered)	14	1-12h	No	4.83165	0.287	0
IA-131	2024-03-27	29	European	4.4	Male (neutered)	13	>12h	No	33.4512	1.987	1
IA-132	2024-04-02	29	European	5	Male	12	1-12h	No	1.75084	0.104	0
IA-133	2024-04-03	29	European	4.5	Male (neutered)	12	>12h	No	1.633	0.097	0
IA-134	2024-02-29	34	European	5.4	Male (neutered)	3	>12h	No	2.15488	0.128	0
IA-135	2024-02-19	34	European	4.3	Male (neutered)	10	>12h	No	15.9428	0.947	1
IA-136	2024-02-19	34	European	4.5	Male (neutered)	8	1-12h	No	42.1549	2.504	1
IA-137		34	European	3.96	Male	2	1-12h	No	3.58586	0.213	0
IA-138	2024-02-09	34	European		Female (neutered)	1	1-12h	No	1.90236	0.113	0
IA-139	2024-02-03	34	European	4.745	Male (neutered)	4.5	1-12h	No	1.66667	0.099	0
IA-140	2024-01-19	34	European	5	Male (neutered)	4	1-12h	No	2.0202	0.12	0
IA-141	2024-01-30	34	European	3.7	Female (neutered)	13	>12h	No	1.32997	0.079	0
IA-142	2024-01-24	34	European	7.5	Male (neutered)	13	<1h	No	5.15152	0.306	0
IA-143	2024-01-24	34	European	6.13	Female (neutered)	11	1-12h	No	2.39057	0.142	0
IA-144	2024-01-23	34	European	4.1	Male (neutered)	12	1-12h	No	3.35017	0.199	0
IA-145	2024-01-17	34	European	6.2	Male (neutered)	5	>12h	No	4.09091	0.243	0
IA-146	2024-01-17	34	European	4.8	Male (neutered)	1.5	>12h	Yes	3.82155	0.227	0
IA-147	2024-01-12	34	European	2.7	Female (neutered)	1	>12h	No	7.15488	0.425	0
IA-148	2024-01-12	34	European	3.3	Female (neutered)	1	>12h	No	1.76768	0.105	0
IA-149	2024-01-05	34	Main Coon		Female (neutered)	3	1-12h	No	3.50168	0.208	0
IA-150	2024-01-04	34	European	2.7	Female (neutered)	8	>12h	No	3.97306	0.236	0
IA-151	2024-01-04	34	European		Male (neutered)	1.5	>12h	No	2.89562	0.172	0
IA-152	2024-02-12	43	European	5	Male	4	>12h	No	24.2256	1.439	1
IA-153	2024-02-14	43	European	5.6	Male	5	>12h	No	36.0438	2.141	1
IA-154	2024-02-15	43	Oriental	4.92	Male (neutered)	8	1-12h	No	6.17845	0.367	0
IA-155	2024-02-19	43	European	3.8	Female (neutered)	4	1-12h	No	4.00673	0.238	0
IA-156	2024-02-20	43	European	4.5	Male (neutered)	2.5	>12h	No	36.3468	2.159	1
IA-157	2024-02-23	43	European		Male (neutered)	9	1-12h	No	2.23906	0.133	0
IA-158	2024-02-24	43	European	4.7	Female (neutered)	9	>12h	No	2.47475	0.147	0
IA-159	2024-02-27	43	European	3.9	Female (neutered)	9	1-12h	No	5.03367	0.299	0
IA-160	2024-03-04	43	European	4	Female (neutered)	2.5	>12h	No	2.3064	0.137	0
IA-161	2024-03-06	43	European	4.8	Male (neutered)	4	>12h	No	2.74411	0.163	0
IA-162	2024-03-07	43	European	3.37	Female (neutered)	1.5	>12h	No	4.79798	0.285	0
IA-163	2024-03-11	43		6.4	Male (neutered)	14	1-12h	No	39.7811	2.363	1
IA-164	2024-03-11	43	European	4	Male (neutered)	1.5	1-12h	No	6.85185	0.407	0
IA-165	2024-03-27	43	European	5.5	Female	8	1-12h	No	1.81818	0.108	0
IA-166	2024-04-08	43	European	5.4	Female (neutered)	6.5	>12h	No	2.50842	0.149	0
IA-167	2024-04-04	44	European	3.85	Female	1	1-12h	No	5.9596	0.354	0
IA-168	2024-03-19	44	European	3	Female	1	1-12h	No	16.9697	1.008	1
IA-169	2024-03-19	44	European	3.58	Female	1	1-12h	No	5.9596	0.354	0
IA-170	2024-03-19	44	European	6	Male	10	>12h	Yes	40.0168	2.377	1
IA-171	2024-02-21	44	European	4.3	Female	2	1-12h	No	3.77104	0.224	0
IA-172	2024-02-14	44	European	3.5	Female (neutered)	1.5	>12h	Yes	2.37374	0.141	0
IA-173	2024-01-10	44	European	3.8	Male (neutered)	3	>12h	No	2.3064	0.137	0
IA-174	2024-01-10	44	European	3.8	Male (neutered)	3	>12h	No	4.3771	0.26	0
IA-175	2024-03-26	44	European	3.39	Female	5	1-12h	No	8.88889	0.528	0
IA-176	2024-03-27	44	European	4.37	Male (neutered)	10	1-12h	No	0.993266	0.059	0
IA-177	2024-04-04	44	European	4	Female	1	>12h	No	5.25253	0.312	0
IA-178	2024-02-02	35	European		Female (neutered)		>12h	No	3.75421	0.223	0
IA-179	2024-02-09	35	European		Male (neutered)	12	1-12h	No	38.165	2.267	1
IA-180	2024-02-09	35	European	3.6	Female (neutered)	1.8	1-12h	No	8.09764	0.481	0
IA-181	2024-02-09	35	European	4.275	Female (neutered)	1.9	1-12h	No	2.89562	0.172	0
IA-182	2024-02-12	35	European	3.22	Male (neutered)	14.6	1-12h	No	5.52189	0.328	0
IA-183	2024-02-19	35	European	7.15	Male (neutered)	12.75	>12h	No	37.8956	2.251	1
IA-184	2024-02-19	35	European	4.3	Female (neutered)	13.3	1-12h	No	2.13805	0.127	0
IA-185	2024-02-20	35	European	5.11	Male (neutered)	13.3	1-12h	No	34.6633	2.059	1
IA-186	2024-02-20	35	European	5.43	Female (neutered)	12.5	1-12h	No	3.33333	0.198	0
IA-187	2024-02-27	35	European	3.85	Male (neutered)	9.75	1-12h	No	35.8383	2.394	1
IA-188	2024-03-26	35	European	3.75	Male (neutered)	2	>12h	No	9.19162	0.614	0
IA-189	2024-03-27	35	Norvegian	4.83	Male (neutered)	11	1-12h	No	7.44012	0.497	0
IA-190	2024-04-02	35	European	7.07	Male (neutered)	14.7	1-12h	No	1.55689	0.104	0
IA-191	2024-04-09	35	European	4.6	Female (neutered)	6	1-12h	No	2.58982	0.173	0
IA-192		35	European	6.23	Male (neutered)	13	<1h	No	1.70659	0.114	0
IA-193	2024-03-05	50	European	5.1	Female (neutered)	8.5	1-12h	No	44.1766	2.951	1
IA-194	2024-03-05	50	European	4.4	Female (neutered)	2.5	1-12h	No	2.18563	0.146	0
IA-195	2024-03-05	50	European	3.7	Female (neutered)	3.5	1-12h	No	1.58683	0.106	0
IA-196	2024-03-11	50	European		Female (neutered)	1	>12h	Yes	7.21557	0.482	0
IA-197	2024-03-12	50	European		Male	1	>12h	Yes	1.9012	0.127	0
IA-198	2024-03-12	50	European	4.6	Female (neutered)	14	<1h	No	2.76946	0.185	0
IA-199		50					1-12h	No	19.9701	1.334	1
IA-200	2024-03-14	50	European	5.4	Male (neutered)	12.5	<1h	No	5.38922	0.36	0
IA-201		50	European		Female (neutered)	12	1-12h	No	3.3982	0.227	0
IA-202	2024-03-19	50	European		Female (neutered)	1	>12h	No	1.88623	0.126	0
IA-203	2024-03-21	50	European	3.25	Female (neutered)	14.5	1-12h	No	5.41916	0.362	0
IA-204	2024-03-25	50	European	3.5	Female (neutered)	1	1-12h	No	5.01497	0.335	0
IA-205	2024-03-25	50	European	6.4	Male (neutered)	10	1-12h	No	2.24551	0.15	0
IA-206	2024-03-26	50	European	3.1	Female (neutered)	3	>12h	No	37.3353	2.494	1
IA-207	2024-04-02	50	European	4.5	Male (neutered)	3	1-12h	No	7.21557	0.482	0
IA-208	2024-02-23	51	European	3.75	Female (neutered)	2.5	1-12h	No	1.58683	0.106	0
IA-209	2024-04-15	51	Ragdoll	6	Female (neutered)	10	1-12h	No	1.48204	0.099	0
IA-210	2024-04-29	51	European	4.3	Male (neutered)	1	1-12h	No	1.6018	0.107	0
IA-211	2024-04-30	51	European	5	Female (neutered)	13	1-12h	No	2.72455	0.182	0
IA-212	2024-04-30	51	European	3.9	Female (neutered)	14	1-12h	No	2.29042	0.153	0
IA-213	2024-05-02	51	European	3.1	Female (neutered)	9	<1h	No	2.57485	0.172	0
IA-214	2024-05-02	51	European	4.7	Female (neutered)	5	1-12h	No	1.57186	0.105	0
IA-215	2024-05-03	51	European	5.8	Male (neutered)	4	1-12h	No	6.33234	0.423	0
IA-216	2024-05-03	51	European	5		14	1-12h	No	2.11078	0.141	0
IA-217	2024-05-06	51	European	3.6	Male (neutered)	1	1-12h	No	2.32036	0.155	0
IA-218	2024-02-05	53	European	5.3	Male (neutered)	6.5	1-12h	No	2.69461	0.18	0
IA-219	2024-02-05	53	European	3.3	Male	2.5	<1h	No	3.00898	0.201	0
IA-220	2024-02-09	53	European	3.8	Male (neutered)	8	1-12h	No	2.11078	0.141	0
IA-221	2024-02-12	53	European	3.95	Male	4	>12h	No	6.31737	0.422	0
IA-222	2024-02-13	53	European	6	Male	9	1-12h	No	7.63473	0.51	0
IA-223	2024-02-13	53	European		Male	2.7	1-12h	No	4.77545	0.319	0
IA-224	2024-02-19	53	European	4.5	Male	4	1-12h	No	1.73653	0.116	0
IA-225	2024-02-22	53	Oriental	5.5	Male	10.5		No	6.73653	0.45	0
IA-226	2026-06-16	53	European	4	Male	9	1-12h	No	7.70958	0.515	0
IA-227	2024-06-17	53	European	3.3	Female	8	1-12h	No	5.11976	0.342	0
IA-228	2024-07-12	65	European	3.5	Female	3	1-12h	No	6.63174	0.443	0
IA-229	2024-07-11	65	European		Female	3	>12h	Yes	3.23353	0.216	0
IA-230	2024-07-04	65	European	3	Female (neutered)	1	>12h	No	2.9491	0.197	0
IA-231	2024-07-04	65	European	2.9	Female (neutered)	2	>12h	No	1.81138	0.121	0
IA-232	2024-07-03	65	European		Male		1-12h	No	1.42216	0.095	0
IA-233	2024-07-02	65	European	3	Female	0.5	>12h	No	1.81138	0.121	0
IA-234	2024-07-01	65	European	5.7	Male (neutered)	3	1-12h	No	3.0988	0.207	0
IA-235	2024-06-29	65	European	4.6	Male (neutered)	1	>12h	No	0.868263	0.058	0
IA-236	2024-06-25	65	European	5.3	Female (neutered)	13	<1h	No	3.32335	0.222	0
IA-237	2024-06-24	65	European	4.5	Male (neutered)	1	1-12h	No	3.57784	0.239	0
IA-238	2024-06-12	65	European		Female (neutered)		<1h	No	1.9012	0.127	0
IA-239	2024-06-10	65	European	3.5	Female (neutered)	13	>12h	No	2.3503	0.157	0
IA-240	2024-06-05	65	European	2.9	Female (neutered)		>12h	No	3.29341	0.22	0
IA-241	2024-06-04	65	European	4	Female (neutered)	6.5	1-12h	No	36.5719	2.443	1
IA-242	2024-06-06	65	European	5.9	Male (neutered)	2	1-12h	No	3.26347	0.218	0
IA-243	2024-06-19	65	European	2.9	Male	0.5	1-12h	No	5.10479	0.341	0
IA-244	2024-06-04	65	European	2.6	Female	1	>12h	No	31.9162	2.132	1
IA-245	2024-07-05	65	European	4.7	Male	7	>12h	No	1.64634	0.108	0
IA-246	2024-07-10	65	European	3	Female	1.5	>12h	No	2.56098	0.168	0
IA-247	2024-04-30	12	European	4.6	Female (neutered)	13	<1h	No	1.98171	0.13	0
IA-248	2024-02-28	12	European	5.3	Male (neutered)	5.5	1-12h	No	39.7561	2.608	1
IA-249	2024-02-26	12	European	3	Female	2.5	>12h	Yes	1.25	0.082	0
IA-250	2024-04-30	12	European	3.7	Male (neutered)	17	1-12h	No	10.2439	0.672	0
IA-251	2024-02-26	12	European			13.5	1-12h	No	2.17988	0.143	0
IA-252	2024-03-28	12	European				>12h	No	1.44817	0.095	0
IA-253	2024-07-03	59	European	4.5	Male (neutered)	7	>12h	No	28.811	1.89	1
IA-254	2024-06-28	59	European	4.8	Male (neutered)	12	>12h	No	10.2287	0.671	0
IA-255	2024-06-14	59	European	4.3	Male	12	1-12h	No	2.19512	0.144	0
IA-256	2024-06-14	59			Female	15	1-12h	No	4.34451	0.285	0
IA-257	2024-04-08	59	European	3.2	Male (neutered)	1.5	1-12h	No	7.66768	0.503	0
IA-258	2024-05-17	59	European	4	Male (neutered)	12	>12h	No	5.36585	0.352	0
IA-259	2024-05-18	59	European	5	Male (neutered)	13	<1h	No	3.78049	0.248	0
IA-260	2024-05-15	59	European	3.6	Female	2	>12h	No	1.46341	0.096	0
IA-261	2024-03-20	59	European	4.7		11	1-12h	No	1.14329	0.075	0
IA-262	2024-03-20	59	European	5	Male (neutered)	10	1-12h	No	x		0
IA-263	2024-03-13	59	European	5	Male (neutered)	3.5	1-12h	No	0.823171	0.054	0
IA-264	2024-02-21	59	Norvegian	7	Male (neutered)	5	1-12h	No	1.66159	0.109	0
IA-265	2024-06-28	59				16	>12h	No	2.92683	0.192	0
IA-266	2024-07-19	43	European	6	Male	9	1-12h	No	5.01524	0.329	0
IA-267	2024-07-10	43		4.3	Male	1	>12h	No	0.945122	0.062	0
IA-268	2024-07-08	43	European	3.6	Female (neutered)	9	1-12h	No	2.14939	0.141	0
IA-269	2024-07-05	43	European		Female	1.5	>12h	No	2.21037	0.145	0
IA-270	2024-06-24	43	European	6.5		7	1-12h	No	1.67683	0.11	0
IA-271	2024-04-29	43	European	7	Male (neutered)	4	1-12h	No	2.5	0.164	0
IA-272	2024-05-30	43	European	4	Female	5	>12h	No	2.0122	0.132	0
IA-273	2024-05-31	43	European	3.4	Male (neutered)	1	>12h	No	2.30183	0.151	0
IA-274	2024-06-07	43	European	3.2	Female	1	1-12h	No	1.67683	0.11	0
IA-275	2024-04-19	37	Main Coon	8	Male (neutered)	1.5	1-12h	No	2.16463	0.142	0
IA-276	2024-04-22	37	European	2.9	Female (neutered)	11.5	1-12h	No	3.07927	0.202	0
IA-277	2024-04-22	37	European	4.1	Male (neutered)	7.5	1-12h	No	3.97866	0.261	0
IA-278	2024-04-23	37	European	3.8	Female (neutered)	2	>12h	No	33.186	2.177	1
IA-279	2024-05-06	37	European	3	Female (neutered)		>12h	No	4.32927	0.284	0
IA-280	2024-05-20	37	European	3.4	Female (neutered)	2	>12h	Yes	27.4848	1.803	1
IA-281	2024-05-21	37	European	3	Male (neutered)	1.5	1-12h	No	1.52439	0.1	0
IA-282	2024-07-16	37	European	3.2	Female (neutered)	1	>12h	Yes	1.46341	0.096	0
IA-283	2024-07-16	37	European	4.2	Female (neutered)	1	>12h	Yes	22.5152	1.477	1
IA-284	2024-07-16	37	European	4	Male (neutered)	1	>12h	Yes	2.46951	0.162	0
IA-285	2024-07-16	37	European	3.4	Male (neutered)	1	>12h	Yes	2.02744	0.133	0
IA-286	2024-01-30	32	European	3	Female	1	>12h	Yes	2.85061	0.187	0
IA-287	2024-01-30	32	European	3		2	>12h	Yes	2.97256	0.195	0
IA-288	2024-01-30	32	European	3	Male	1	>12h	Yes	6.6311	0.435	0
IA-289	2024-01-30	32	European	4	Male	1	>12h	Yes	2.33232	0.153	0
IA-290	2024-01-30	32	European	1.5	Male	0.5	>12h	Yes	9.81707	0.644	0
IA-291	2024-01-30	32	European	5	Male	5.5	>12h	Yes	29.878	1.96	1
IA-292	2024-02-01	32	European		Male	12	1-12h	No	2.17988	0.143	0
IA-293	2024-02-01	32	European	3	Female	1	1-12h	No	2.2561	0.148	0
IA-294	2024-02-01	32	European	2.8	Female	11.5	1-12h	No	5.94512	0.39	0
IA-295	2024-06-20	32	European		Female	2	>12h	Yes	1.82927	0.12	0
IA-296	2024-06-20	32	European		Male	2	>12h	Yes	1.47866	0.097	0
IA-297	2024-06-11	64	European	4.84	Male	0.5	>12h	No	1.26524	0.083	0
IA-298	2024-06-06	64	European	3.9	Female (neutered)	5.5	1-12h	No	1.70732	0.112	0
IA-299	2024-07-02	64	European	2.92	Female (neutered)	13.5	1-12h	No	3.46037	0.227	0
IA-300	2024-07-02	64	European	3.75	Female (neutered)	11	1-12h	No	39.3598	2.582	1
IA-301	2024-07-01	64	European	4.85	Female (neutered)	14.5	1-12h	No	2.2561	0.148	0
IA-302	2024-06-06	64	European	3.49	Female (neutered)	1	1-12h	No	2.19512	0.144	0
IA-303	2024-05-30	64	European	3.12	Female (neutered)	14	1-12h	No	2.07317	0.136	0
IA-304	2024-06-07	64	European	4.15	Female (neutered)	8	1-12h	No	1.55488	0.102	0
IA-305	2024-05-31	64	European	5.32	Female (neutered)	14	1-12h	No	1.66159	0.109	0
IA-306	2024-06-14	64	European	4.2	Male (neutered)	4	>12h	No	1.31098	0.086	0
IA-307	2024-06-27	64	European	4.6	Female (neutered)	2	>12h	Yes	3.18598	0.209	0
IA-308	2024-07-02	64	European	3.7	Female (neutered)	11	1-12h	No	1.34146	0.088	0
IA-309	2024-07-02	64	European	4	Female (neutered)	5	>12h	Yes	1.46341	0.096	0
IA-310	2024-07-09	64	European	4.7	Male (neutered)	12	1-12h	No	3.27744	0.215	0
IA-311	2024-06-26	64	European				1-12h	No	1.37195	0.09	0
IA-312	2024-05-30	64	Main Coon	6.8	Male (neutered)	8	1-12h	No	38.064	2.497	1
IA-313	2024-06-01	64	European	6	Male (neutered)	12	1-12h	No	1.14329	0.075	0
IA-314	2024-06-10	64	European	4.2	Female (neutered)	6	>12h	No	4.11585	0.27	0
IA-315	2024-07-19	64	European		Male (neutered)	3	1-12h	No	1.875	0.123	0
IA-316	2024-07-19	64	European		Male (neutered)	17	1-12h	No	1.76829	0.116	0
IA-317	2024-02-20	83	European	4.7	Female	5	>12h	No	2.13415	0.14	0
IA-318	2024-02-21	83	European	5.4	Male (neutered)	10		No	1.96646	0.129	0
IA-319	2024-02-28	83	European		Male (neutered)	12	>12h	No	2.78963	0.183	0
IA-320	2024-04-15	83	European	3.6	Female (neutered)	13	1-12h	No	2.75915	0.181	0
IA-321	2024-04-17	83	European	5.5	Male (neutered)	10	<1h	No	2.92683	0.192	0
IA-322	2024-04-18	83	Persan	4		12	1-12h	No	2.42378	0.159	0
IA-323	2024-07-15	83	European	5	Male (neutered)	5	1-12h	No	x		0
IA-324	2024-07-16	83	European	3.7	Male (neutered)	12	1-12h	No	1.3872	0.091	0
IA-325	2024-07-24	83	European	5.85	Female (neutered)	8	1-12h	No	2.14939	0.141	0
IA-326	2024-07-25	83	European	4.2	Male	6	>12h	No	34.8476	2.286	1
IA-327	2024-07-29	44	European	2.9	Male (neutered)	5	>12h	No	1.93598	0.127	0
IA-328	2024-07-25	44	European	4.44	Male (neutered)	8	>12h	No	24.9848	1.639	1
IA-329	2024-06-26	44	European	2.8	Female	1.5	>12h	Yes	2.39329	0.157	0
IA-330	2024-07-26	44	European	3.3	Female	1	1-12h	No	2.22561	0.146	0
IA-331	2024-05-31	44	European	3	Female (neutered)	1	>12h	Yes	4.19207	0.275	0
IA-332	2024-07-25	44	European	4.3	Male (neutered)	4	>12h	No	37.622	2.468	1
IA-333	2024-06-06	44		3.7	Male	7	>12h	Yes	23.6128	1.549	1
IA-334	2024-07-26	44	European	5	Male (neutered)	12	1-12h	No	3.06402	0.201	0
IA-335	2024-07-16	44	European	2.8	Female	1.5	>12h	Yes	3.64329	0.239	0
IA-336	2024-07-23	44	European	2.71	Female	1	>12h	Yes	4.375	0.287	0
IA-337	2024-07-26	44	European	4.98	Female (neutered)	16	1-12h	No	3.70427	0.243	0
IA-338		60						No	42.5305	2.79	1
IA-339	2024-07-03	60	European	4	Female (neutered)	8	<1h	No	2.34949	0.16	0
IA-340	2024-04-18	60	European	2.475	Female	0.6		No	2.2467	0.153	0
IA-341	2024-05-14	60	European	3.2	Female (neutered)	1	<1h	No	7.76799	0.529	0
IA-342	2024-06-25	60	European	4.6	Female (neutered)	3		No	43.1131	2.936	1
IA-343	2024-07-02	60	European	3.6	Male	1.5		No	1.54185	0.105	0
IA-344	2024-04-23	60	European	3.265	Male	0.7	<1h	No	1.40969	0.096	0
IA-345		60						No	1.60059	0.109	0
IA-346	2024-04-23	60	European		Female	1	1-12h	No	1.68869	0.115	0
IA-347	2024-06-13	60	European	4	Male (neutered)	0.7	1-12h	No	1.67401	0.114	0
IA-348	2024-05-16	60	European	2.615	Female (neutered)	0.11	>12h	Yes	7.22467	0.492	0
IA-349	2024-06-03	60	European	3	Female (neutered)	0.7	<1h	No	2.73128	0.186	0
IA-350	2024-04-30	40	European	4.1	Female (neutered)	10.5	1-12h	No	4.3025	0.293	0
IA-351	2024-05-03	40	European	5	Female (neutered)	14.5		No	5.94714	0.405	0
IA-352	2024-05-30	40	European	3.15	Male	14	1-12h	No	2.71659	0.185	0
IA-353	2024-04-26	40	European		Male (neutered)	10	1-12h	No	39.442	2.686	1
IA-354	2024-05-31	40	European	3.3	Female	6	<1h	No	1.64464	0.112	0
IA-355	2024-05-31	40	European	3.95	Male	0.6	<1h	No	1.68869	0.115	0
IA-356	2024-05-31	40	European	2.6	Female	1		No	1.52717	0.104	0
IA-357	2024-05-31	40	European	3.34	Female (neutered)	16.5	1-12h	No	1.76211	0.12	0
IA-358	2024-05-31	40	European	4.36	Male	2	1-12h	No	18.5463	1.263	1
IA-359	2024-05-31	40	European	5.09	Male (neutered)	11.5		No	1.80617	0.123	0
IA-360	2024-06-01	40	European	5	Male (neutered)	8	1-12h	No	44.0235	2.998	1
IA-361	2024-06-04	40	European	3.1	Female	2	1-12h	No	1.90896	0.13	0
IA-362	2024-06-04	40	European	3.85	Female (neutered)	6	1-12h	No	11.2041	0.763	1
IA-363	2024-06-07	40	Main Coon	5.1	Male (neutered)	0.8	1-12h	No	9.5301	0.649	0
IA-364	2024-06-07	40	Main Coon	3.4	Female	1.3	1-12h	No	1.89427	0.129	0
IA-365	2024-06-07	40	Oriental	3.48	Male (neutered)	16	<1h	No	0		0
IA-366	2024-06-08	40	European	2.94	Female (neutered)	16	1-12h	No	1.52717	0.104	0
IA-367	2024-06-11	40	European	5.8	Male	1	1-12h	No	2.23201	0.152	0
IA-368	2024-06-11	40	European	3.5	Female	1	1-12h	No	2.79001	0.19	0
IA-369	2024-06-11	40	European	3	Female	2	1-12h	No	2.43759	0.166	0
IA-370	2024-06-28	40	Main Coon	7.96	Male (neutered)	1.5	1-12h	No	2.27606	0.155	0
IA-371	2024-06-28	40	European	5.6	Male (neutered)	1.5	1-12h	No	1.99706	0.136	0
IA-372	2024-07-02	40	European	3.65	Female (neutered)	13	1-12h	No	33.9648	2.313	1
IA-373	2024-07-04	40	European	4.6	Female (neutered)	11	1-12h	No	2.59912	0.177	0
IA-374	2024-07-05	40	European	2.34	Female	1	1-12h	No	2.2467	0.153	0
IA-375	2024-07-05	40	European	3.5	Female	1	1-12h	No	1.36564	0.093	0
IA-376	2024-07-05	46	European	4.7	Male (neutered)	16	1-12h	No	3.46549	0.236	0
IA-377	2024-07-15	46			Male	1	>12h	No	10.4699	0.713	1
IA-378	2024-07-16	46	European	3.5	Female (neutered)	1	<1h	No	1.3069	0.089	0
IA-379	2024-07-16	46	European	4	Female (neutered)	1	>12h	No	1.71806	0.117	0
IA-380	2024-07-16	46	European		Male (neutered)	3	>12h	No	1.35095	0.092	0
IA-381	2024-07-16	46	European	3.4	Female	1	>12h	No	2.01175	0.137	0
IA-382	2024-07-06	46	European	6	Male (neutered)	5	>12h	No	2.12922	0.145	0
IA-383	2024-07-12	46	European	4.5	Male	2	>12h	No	1.36564	0.093	0
IA-384	2024-08-03	46	European	3	Female (neutered)	5	>12h	No	1.80617	0.123	0
IA-385	2024-07-21	46	European	5.6	Female (neutered)	13	>12h	No	1.52717	0.104	0
IA-386	2024-07-21	46	European	4	Female	9	1-12h	No	24.0675	1.639	1
IA-387	2024-07-22	46	European	3	Female (neutered)	14	1-12h	No	1.85022	0.126	0
IA-388	22/07/204	46	European		Male (neutered)	1	1-12h	No	1.65932	0.113	0
IA-389	2024-07-22	46	Ragdoll		Female (neutered)	12	<1h	No	2.58443	0.176	0
IA-390	2024-07-23	46	Russian blue (cross)	7	Male (neutered)	10	1-12h	No	1.38032	0.094	0
IA-391	2024-07-23	46	European	2.5	Female (neutered)	14	1-12h	No	4.3906	0.299	0
IA-392	2024-07-24	46	European	4	Female (neutered)	16	1-12h	No	2.30543	0.157	0
IA-393	2024-07-24	46	European		Female (neutered)	11	1-12h	No	41.1894	2.805	1
IA-394	2024-07-27	46	European		Male (neutered)	15	>12h	No	4.75771	0.324	0
IA-395	2024-07-29	46	European	4.1	Male (neutered)	16	1-12h	No	1.32159	0.09	0
IA-396	2024-07-31	46	European		Female (neutered)	5	1-12h	No	2.76065	0.188	0
IA-397	2024-08-01	46	European	3.6	Female (neutered)	13	1-12h	No	43.9794	2.995	1
IA-398	2024-08-03	46	European	4.2	Male (neutered)	10	>12h	No	27.8267	1.895	1
IA-399	2024-08-03	46		3.35	Male	9	1-12h	No	41.3803	2.818	1
IA-400	2024-08-05	46	European	3.5	Female (neutered)	3	>12h	No	1.17474	0.08	0
IA-401	2024-08-05	46	European	6.3	Male	15	>12h	No	2.45228	0.167	0
IA-402	2024-08-05	46	European	5.4	Female	7	>12h	No	40.3818	2.75	1
IA-403	2024-08-07	46	European	7.1	Female (neutered)	12	1-12h	No	2.65786	0.181	0
IA-404	2024-08-08	46	European	3.8	Female	6	>12h	No	1.3069	0.089	0
IA-405	2024-08-07	46	Chartreux		Male	1	1-12h	No	5.90308	0.402	0
IA-406	2024-08-08	46	European		Female	14	1-12h	No	3.33333	0.227	0
IA-407	2024-08-09	46	European	4.2	Male (neutered)	4	1-12h	No	2.37885	0.162	0
IA-408	2024-08-09	46	European	4	Male	2	>12h	No	1.96769	0.134	0
IA-409	2024-08-09	46	European	3.75	Male	2	1-12h	No	1.92364	0.131	0
IA-410	2024-08-17	46	European	7.1	Male (neutered)	14	1-12h	No	1.16006	0.079	0
IA-411	2024-08-19	46	European		Female (neutered)	14	1-12h	No	1.61527	0.11	0
IA-412	2024-08-19	46	European		Female (neutered)	12	1-12h	No	1.93833	0.132	0
IA-413	2024-08-20	46	European	2.5	Female (neutered)	10	1-12h	No	5.91777	0.403	0
IA-414	2024-08-20	46	European	5.3	Male (neutered)	13	>12h	No	3.3627	0.229	0
IA-415	2024-08-21	46	European	6.35	Male (neutered)	15	1-12h	No	2.95154	0.201	0
IA-416	2024-08-21	46	European	3.8	Male	10	1-12h	No	5.84435	0.398	0
IA-417	2024-08-22	46	European	5.7	Female (neutered)	9	>12h	No	3.37739	0.23	0
IA-418	2024-08-22	46	European	3.15	Female	8	1-12h	No	2.42291	0.165	0
IA-419	2024-08-23	46	European	5.3	Male (neutered)	4	1-12h	No	3.46549	0.236	0
IA-420	2024-08-23	46	European	3	Female (neutered)	11	1-12h	No	1.80617	0.123	0
IA-421		46						No	2.27606	0.155	0
IA-422	2024-03-15	25	European	3.8	Male	11.9	1-12h	No	1.74743	0.119	0
IA-423	2024-03-19	25	European	3.7	Female (neutered)	5	>12h	Yes	7.53304	0.513	0
IA-424	2024-03-26	25	European	4.3	Male	5	>12h	Yes	33.7592	2.299	1
IA-425	2024-04-09	25	European	3.25	Male	2	1-12h	No	1.29222	0.088	0
IA-426	2024-05-15	25	European	6.8	Female (neutered)	9	<1h	No	2.96623	0.202	0
IA-427	2024-07-16	25	European	3.2	Female (neutered)	8	1-12h	No	3.2746	0.223	0
IA-428	2024-07-16	25	European	5.1	Male (neutered)	2	1-12h	No	2.87812	0.196	0
IA-429	2024-02-23	25	European	4.5	Male (neutered)	5	>12h	No	2.96623	0.202	0
IA-430	2024-02-24	25	European	4.1	Female (neutered)	11	1-12h	No	2.36453	0.144	0
IA-431	2024-03-08	25			Male	7	>12h	No	35.5501	2.165	1
IA-432	2024-03-08	25	European	5.9	Male (neutered)	6	1-12h	No	34.3842	2.094	1
IA-433	2024-03-14	25	European	5.4	Male (neutered)	2.11	1-12h	No	3.23481	0.197	0
IA-434	2024-08-16	21	European	4.7	Female (neutered)	5	1-12h	No	2.34811	0.143	0
IA-435	2024-08-16	21	European	4.7	Female (neutered)	10	<1h	No	2.98851	0.182	0
IA-436	2024-07-23	21	European	2.15	Female (neutered)	12	1-12h	No	1.83908	0.112	0
IA-437	2024-08-06	21	European	2.65	Female (neutered)	12	>12h	No	2.18391	0.133	0
IA-438	2024-08-06	21	European	5.2	Male (neutered)	3	<1h	No	1.64204	0.1	0
IA-439	2024-08-01	21	European	2.7	Male (neutered)	18	<1h	No	6.94581	0.423	0
IA-440	2024-07-19	21	Siamese (crossed)	2.5	Male (neutered)	11	<1h	No	1.74056	0.106	0
IA-441	2024-07-19	21	European	3.4	Male (neutered)	14	1-12h	No	1.90476	0.116	0
IA-442	2024-07-29	21	European	3.16	Female (neutered)	14		No	1.8555	0.113	0
IA-443	2024-08-12	21	European	4.5	Male (neutered)	14	1-12h	No	1.72414	0.105	0
IA-444	2024-08-27	17	European	2.6	Female	1	>12h	Yes	4.36782	0.266	0
IA-445	2024-03-07	17	European	4	Male	3	1-12h	No	2.05255	0.125	0
IA-446	2024-05-20	17	European	4.8	Male (neutered)	3	1-12h	No	3.15271	0.192	0
IA-447	2024-03-11	17	European	3.2	Female	1	>12h	Yes	3.21839	0.196	0
IA-448	2024-05-08	17	European	3	Female (neutered)	1	1-12h	No	2.70936	0.165	0
IA-449	2024-04-17	17	European	4.1	Female (neutered)	12		No	40.3777	2.459	1
IA-450	2024-03-14	17	European	2.9	Female	1	>12h	Yes	3.33333	0.203	0
IA-451	2024-03-07	17	European	4.5	Male (neutered)	3	>12h	Yes	35.5993	2.168	1
IA-452	2024-03-26	17	European	3.2	Female	1	>12h	Yes	1.80624	0.11	0
IA-453	2024-07-10	31	European	4.12	Male (neutered)	0.9	1-12h	No	1.32857	0.093	0
IA-454	2024-07-10	31	European	4.05	Female (neutered)	0.7	intérieur strict	No	5.37143	0.376	0
IA-455	2024-07-10	31	European	2.54	Female (neutered)	2.1	>12h	No	2.3	0.161	0
IA-456	2024-07-10	31	European	6	Male (neutered)	1.5	>12h	No	33.7857	2.365	1
IA-457	2024-07-16	31	European	5.02	Female (neutered)	11	1-12h	No	2.15714	0.151	0
IA-458	2024-07-16	31	European	3.95	Male (neutered)	12	1-12h	No	2.44286	0.171	0
IA-459	2024-08-09	31	European	4.05	Male (neutered)	5	1-12h	No	3.82857	0.268	0
IA-460	2024-08-26	31	European	4.34		13	1-12h	No	1.77143	0.124	0
IA-461	2024-08-27	31	European	4.7	Female (neutered)	7	>12h	No	28.8286	2.018	1
IA-462	2024-07-31	31				8		No	37.1	2.597	1
IA-463	2024-08-21	65	European	4	Male (neutered)	1.5	>12h	No	3.31429	0.232	0
IA-464	2024-07-16	65	European	5.5	Male (neutered)	8	>12h	No	37.8286	2.648	1
IA-465	2024-07-06	65	European	4.2	Male	3	>12h	Yes	1.54286	0.108	0
IA-466	2024-07-03	65	European	7.1	Male (neutered)	3.5	1-12h	No	1.82857	0.128	0
IA-467	2024-07-02	65	European	2.9	Female	1.5	>12h	No	8.5	0.595	0
IA-468	2024-07-02	65	European	4.3	Male	1	>12h	No	7.11429	0.498	0
IA-469	2024-06-27	65	European	3.7	Male	2	1-12h	No	20.9571	1.467	1
IA-470	2024-06-26	65	European	5	Male (neutered)	11	1-12h	No	25	1.75	1
IA-471	2024-06-25	65		5.3	Female	13	>12h	No	2.42857	0.17	0
IA-472	2024-06-25	65	European	3	Female	1	>12h	Yes	1.38571	0.097	0
IA-473	2024-06-20	65	European	2.9	Female	2	>12h	Yes	1.72857	0.121	0
IA-474	2024-06-20	65	European	3	Male (neutered)	6	>12h	Yes	23.9571	1.677	1
IA-475	2024-06-19	65	European	3.2	Female	3	>12h	Yes	2.04286	0.143	0
IA-476	2024-06-17	65	European	2.94	Female (neutered)	4	>12h	No	6.38571	0.447	0
IA-477	2024-06-17	65	European	3.8	Male	2	>12h	No	1.4	0.098	0
IA-478	2024-06-05	65	European	5.5	Male (neutered)	7.5		No	2.05714	0.144	0
IA-479	2024-06-05	65	European	3	Female	1	>12h	Yes	2.98571	0.209	0
IA-480	2024-06-04	65	European	6.5	Male (neutered)	3	>12h	Yes	4.04286	0.283	0
IA-481	2024-06-03	65	European	3.4	Female	1.5	>12h	Yes	1.24286	0.087	0
IA-482	2024-08-26	46	Russian blue	2.7	Female (neutered)	12	1-12h	No	1.77143	0.124	0
IA-483	2024-08-26	46	European		Female (neutered)	10	>12h	No	14.1714	0.992	1
IA-484	2024-08-24	46	European	3.5	Female (neutered)	14	1-12h	No	2.74286	0.192	0
IA-485	2024-08-24	46	European	2.5	Female (neutered)	1	>12h	No	2.67143	0.187	0
IA-486	2024-08-28	46	European	3.7	Male (neutered)	12	1-12h	No	2.1	0.147	0
IA-487	2024-08-29	46	Persian (crossed)	4.6	Male	11	>12h	No	1.75714	0.123	0
IA-488	2024-08-30	46	European		Female (neutered)	10	1-12h	No	6.27143	0.439	0
IA-489	2024-08-29	46	European	6	Male (neutered)	14	>12h	No	1.34286	0.094	0
IA-490	2024-08-30	46	European	5	Male (neutered)	6	1-12h	No	2.9	0.203	0
IA-491	2024-09-02	46	European		Female (neutered)	18	<1h	No	2.85714	0.2	0
IA-492	2024-09-09	46	European	3.35	Female (neutered)	9	1-12h	No	1.44286	0.101	0
IA-493	2024-03-03	46	European	3	Female (neutered)	14	1-12h	No	2.84286	0.199	0
IA-494	2024-09-04	46	European		Female (neutered)	6	1-12h	No	3.2	0.224	0
IA-495		46	European		Female (neutered)	12	1-12h	No	31.8286	2.228	1
IA-496	2024-09-18	46	European	4.8	Female (neutered)	8	1-12h	No	1.81429	0.127	0
IA-497	2024-09-04	46	European	3.4	Male (neutered)	8	1-12h	No	1.94286	0.136	0
IA-498	2024-09-08	46	European		Male (neutered)	2	1-12h	No	1.97143	0.138	0
IA-499	2024-09-10	46	European	4.4	Male (neutered)	14	>12h	No	1.52857	0.107	0
IA-500	2024-09-19	46	European	6.2	Male (neutered)	11	1-12h	No	31.5571	2.209	1
IA-501	2024-09-21	46	European	3.5	Female	3	>12h	Yes	1.27143	0.089	0
IA-502	2024-02-20	18	European	4	Male	4	>12h	No	32.6857	2.288	1
IA-503	2024-02-14	18	European	4.5	Female	5	1-12h	No	1.68571	0.118	0
IA-504	2024-02-13	18	European	4.7	Male (neutered)	16	1-12h	No	1.22857	0.086	0
IA-505	2024-02-16	18	European	4.9	Female	3	1-12h	No	1.77143	0.124	0
IA-506	2024-02-21	18	European	4.5	Male	2	>12h	No	23.8857	1.672	1
IA-507	2024-03-04	18	European	5	Male	6	>12h	No	35.9	2.513	1
IA-508	2024-04-16	18	European	3.5	Female (neutered)	14	1-12h	No	7.22857	0.506	0
IA-509	2024-04-20	18	European	3	Female	7	>12h	No	3.04286	0.213	0
IA-510	2024-04-20	18	Main Coon	3.8	Male (neutered)	6	>12h	No	1.6	0.112	0
IA-511	2024-03-29	18	European	4	Male (neutered)	14	1-12h	No	33.9143	2.374	1
IA-512	2024-03-29	18	European	3	Male (neutered)	12	1-12h	No	1.9	0.133	0
IA-513	2024-05-30	18	European	7	Male (neutered)	12	1-12h	No	3.57143	0.25	0
IA-514	2024-06-28	18	European	5	Female	2	>12h	No	2.1	0.147	0
IA-515	2024-06-28	18	European	4	Male	8	>12h	No	31.2286	2.186	1
IA-516	2024-06-29	18	European	4.8	Male (neutered)	5	1-12h	No	2.8	0.196	0
IA-517	2024-07-01	18	European	4.5	Female	3	>12h	No	5.62857	0.394	0
IA-518	2024-07-03	18	European	3.5	Female	4.5	>12h	No	3.92857	0.275	0
IA-519	2024-07-03	18	European	3	Female	3.5	1-12h	No	5.78571	0.405	0
IA-520	2024-07-03	18	European	4	Male (neutered)	5	>12h	No	29.8286	2.088	1
IA-521	2024-07-26	18	European	6.7	Male (neutered)	14	1-12h	No	1.3	0.091	0
IA-522	2024-07-30	18	European	4	Male (neutered)	12	1-12h	No	3.42857	0.24	0
IA-523	2024-08-31	18	European	5	Male (neutered)	10	>12h	No	41.8143	2.927	1
IA-524		18						No	1.72857	0.121	0
IA-525		18						No	3.04286	0.213	0
IA-526	2024-09-12	46	European	4	Male (neutered)	11	1-12h	No	1.74286	0.122	0
IA-527	2024-09-12	46	European	5.6	Male (neutered)	12	1-12h	No	3.22857	0.226	0
IA-528	2024-09-16	46	European		Male (neutered)	10	1-12h	No	1.6	0.112	0
IA-529	2024-09-16	46	European	4.5	Male (neutered)	5	1-12h	No	3.24286	0.227	0
IA-530	2024-09-28	46	European	4.75	Male	2	>12h	No	30.5	2.135	1
IA-531	2024-10-05	46	European		Male (neutered)	15	1-12h	No	34.3286	2.403	1
IA-532	2024-10-06	46	Siamese	6.4	Male (neutered)	7	1-12h	No	29.2286	2.046	1
IA-533	2024-09-09	16	European	5	Female	9	1-12h	No	1.7	0.119	0
IA-534	2024-09-11	16	European	4	Male	2	1-12h	No	1.47143	0.103	0
IA-535	2024-09-14	16	European	4	Male (neutered)	13	1-12h	No	36.4714	2.553	1
IA-536	2024-09-16	16	European	3.95	Male	3	1-12h	No	1.62857	0.114	0
IA-537	2024-09-16	16	European	3	Female		<1h	No	6.87143	0.481	0
IA-538	2024-09-20	16	European	5.5	Female	8	<1h	No	1.5	0.105	0
IA-539	2024-09-25	16	European	5.05	Female		<1h	No	34.1143	2.388	1
IA-540	2024-09-25	16	European	3.75	Female (neutered)	1.2	1-12h	No	2.5	0.175	0
IA-541	2024-09-25	16	European	5.05	Male	8	>12h	No	1.98571	0.139	0
IA-542	2024-09-28	16	European	4.45	Male	3	<1h	No	26.9143	1.884	1
IA-543	2024-09-30	16	European	3.75	Female	10	>12h	No	1.92857	0.135	0
IA-544	2024-09-30	16	European	4	Female	2	1-12h	No	1.57143	0.11	0
IA-545	2024-09-26	44	European	6	Male (neutered)	4	>12h	No	2.51232	0.153	0
IA-546	2024-09-27	44	European	4.4	Female (neutered)	7	>12h	No	2.61084	0.159	0
IA-547	2024-09-28	44	European	4.2	Male (neutered)	4.5	1-12h	No	2.24959	0.137	0
IA-548	2024-09-27	44	European		Female (neutered)	5	1-12h	No	1.98686	0.121	0
IA-549	2024-09-28	44	European	4.7	Male (neutered)	15	1-12h	No	31.5435	1.921	1
IA-550	2024-09-18	44	European	5.5	Male (neutered)	13.8	>12h	No	1.47783	0.09	0
IA-551	2024-10-01	44	European	4.2	Female (neutered)	9	>12h	No	3.08703	0.188	0
IA-552	2024-10-03	44	European	2.5	Male (neutered)	8	>12h	No	2.77504	0.169	0
IA-553	2024-10-03	44	European	6	Male (neutered)	8.4	1-12h	No	2.36453	0.144	0
IA-554	2024-10-10	44	European	5.6	Male (neutered)	7.4	1-12h	No	2.36453	0.144	0
IA-555	2024-03-19	85	European	3.2	Female	2	>12h	No	2.54516	0.155	0
IA-556	2024-04-19	85	European	3.75	Female (neutered)	8	>12h	No	31.6749	1.929	1
IA-557	2024-04-20	85	European	4.8	Female (neutered)	3	>12h	No	5.69787	0.347	0
IA-558	2024-06-14	85	European	2.6	Female	2	>12h	No	1.37931	0.084	0
IA-559	2024-03-19	85	European	2	Female	0.5	>12h	No	1.78982	0.109	0
IA-560	2024-05-28	85	European	3	Female	1	>12h	No	23.3826	1.424	1
IA-561	2024-05-28	85	European	5	Male	7	>12h	No	10.936	0.666	0
IA-562	2024-05-28	85	European	3.2	Male	1	>12h	No	5.10673	0.311	0
IA-563	2024-05-29	85	European	3	Male	2	>12h	Yes	9.39245	0.572	0
IA-564	2024-06-13	85	European	3	Male (neutered)	2	>12h	No	43.0213	2.62	1
IA-565	2024-06-13	85	European		Male (neutered)	0.8		No	1.47783	0.09	0
IA-566	2024-09-30	85	European	3.7	Male	2	1-12h	No	2.21675	0.135	0
IA-567	2024-09-30	85	European	3.1	Male (neutered)	3	1-12h	No	20.7718	1.265	1
IA-568	2024-10-17	85	European	3.5	Male		>12h	No	33.4154	2.035	1
IA-569	2024-10-15	35	European	3.6	Female (neutered)	12	<1h	No	17.2085	1.048	1
IA-570	2024-10-16	35	European	4.4	Female	9	>12h	No	2.24959	0.137	0
IA-571	2024-10-16	35	European	5.1	Male (neutered)	5	1-12h	No	2.21675	0.135	0
IA-572	2024-10-16	35	European	4.9	Female (neutered)	10	<1h	No	2.52874	0.154	0
IA-573	2024-10-16	35	European	3.8	Male (neutered)	5.9	1-12h	No	36.4039	2.217	1
IA-574	2024-10-21	35	European	4.9	Male (neutered)	0.18	>12h	No	2.00328	0.122	0
IA-575	2024-10-22	35	European	3.4	Male (neutered)	11	1-12h	No	6.4532	0.393	0
IA-576	2024-10-23	35	European	3.5	Female (neutered)	16	<1h	No	2.59442	0.158	0
IA-577	2024-10-24	35	European	5	Male (neutered)	10	1-12h	No	2.05255	0.125	0
IA-578	2024-10-24	35	European	3.7	Male (neutered)	16	<1h	No	2.49589	0.152	0
IA-579	2024-05-31	3	European	3.5	Female (neutered)	5	>12h	No	2.75862	0.168	0
IA-580	2024-06-04	3	European	5.12	Male (neutered)	7	1-12h	No	3.61248	0.22	0
IA-581	2024-06-05	3	European	3.38	Female (neutered)	8	>12h	No	34.4335	2.097	1
IA-582	2024-06-06	3	European	7.6	Male (neutered)	6	1-12h	No	3.07061	0.187	0
IA-583	2024-06-19	3	European	6.8	Male (neutered)	14	1-12h	No	1.87192	0.114	0
IA-584	2024-06-20	3	European	2.7	Male (neutered)	2	1-12h	No	3.18555	0.194	0
IA-585	2024-06-25	3	European	3	Female (neutered)	1	1-12h	No	9.44171	0.575	0
IA-586	2024-06-26	3	European	3.82	Female (neutered)	7	>12h	No	6.5353	0.398	0
IA-587	2024-06-27	3		5.1	Female (neutered)	6	>12h	No	3.36617	0.205	0
IA-588	2024-07-03	3	European	4	Male (neutered)	1	1-12h	No	2.578	0.157	0
IA-589	2024-07-03	3	European	5.5	Male (neutered)	7		No	2.41379	0.147	0
IA-590	2024-07-04	3	European	2.9	Female (neutered)	4	1-12h	No	2.54516	0.155	0
IA-591	2024-07-06	3	European	7.4	Male (neutered)	8	1-12h	No	3.74384	0.228	0
IA-592	2024-07-05	3		3.430	Female (neutered)	7	>12h	No	1.92118	0.117	0
IA-593	2024-09-16	65	European	3.6	Male	2	>12h	Yes	42.5452	2.591	1
IA-594	2024-09-18	65	European	4.5	Male	1.5	>12h	Yes	41.3957	2.521	1
IA-595	2024-10-03	65	European	2.5	Female (neutered)	15	1-12h	No	2.44663	0.149	0
IA-596	2024-10-04	65	European	5.2	Male			No	15.0246	0.915	1
IA-597	2024-10-11	65	European	2.6	Female	2	1-12h	No	2.16749	0.132	0
IA-598	2024-10-11	65	European	2.5	Female	1.5	>12h	Yes	2.34811	0.143	0
IA-599	2024-10-11	65	European	2.8	Female	0.6	1-12h	No	14.647	0.892	1
IA-600	2024-10-11	65	European	2.8	Female	0.6	1-12h	No	20.7225	1.262	1
IA-601	2024-10-11	65	European	3.7	Female	3	>12h	Yes	2.36453	0.144	0
IA-602	2024-10-14	65	European		Male	17	1-12h	No	3.64532	0.222	0
IA-603	2024-10-30	65	European	5	Male (neutered)	1	>12h	Yes	5.71429	0.348	0
IA-604	2024-10-30	65	European	5.7	Male	5	>12h	Yes	36.5846	2.228	1
IA-605	2024-11-13	65	European		Female (neutered)	6	>12h	Yes	36.5846	2.228	1
IA-606	2024-11-27	65	European	3.5	Female	2	>12h	No	2.41379	0.147	0
IA-607	2024-12-09	65	European	4	Male		1-12h	No	2.29885	0.14	0
IA-608	2024-10-03	32	European	3	Female		>12h	No	7.81609	0.476	0
IA-609	2024-07-15	32	European	5.35	Female (neutered)	10	>12h	No	4.18719	0.255	0
IA-610	2024-07-09	32	European	5.2	Male (neutered)	8	1-12h	No	41.8062	2.546	1
IA-611	2024-06-27	32	European	4	Male	4	>12h	No	31.7406	1.933	1
IA-612	2024-07-05	32	European	4.5	Female (neutered)	12	<1h	No	1.65846	0.101	0
IA-613	2024-07-09	32	European	3.5	Female (neutered)	11	1-12h	No	2.38095	0.145	0
IA-614	2024-09-09	32	European	4.8	Female (neutered)	15	1-12h	No	32.6286	2.284	1
IA-615	2024-10-07	32	European	5.2	Male (neutered)	8	>12h	No	2.30769	0.138	0
IA-616	2024-10-07	32	European	6	Female (neutered)	3	1-12h	No	4.1806	0.25	0
IA-617	2024-10-09	32	European	4.8	Female (neutered)	13	>12h	No	1.87291	0.112	0
IA-618	2024-10-09	32	European		Male (neutered)		>12h	No	1.55518	0.093	0
IA-619	2024-10-10	32	European	4	Female (neutered)	2	>12h	No	4.96656	0.297	0
IA-620	2024-10-23	32	European	3.250	Female (neutered)	1	>12h	No	4.1806	0.25	0
IA-621	2024-10-30	32	European	3.080	Female (neutered)	11	1-12h	No	1.68896	0.101	0
IA-622	2024-10-31	35	European	2.7	Male (neutered)	0.5	1-12h	No	10.9699	0.656	0
IA-623	2024-10-31	35	European	4.9	Male (neutered)	9	1-12h	No	2.37458	0.142	0
IA-624	2024-10-15	35	European	1.7	Female (neutered)	0.6	1-12h	No	2.0903	0.125	0
IA-625	2024-10-15	35	European	4.2	Male	1.5	1-12h	No	39.7492	2.377	1
IA-626	2024-10-15	35	European	4.1	Male (neutered)	17	1-12h	No	43.2107	2.584	1
IA-627	2024-10-08	35	European	2.15	Female	0.5	1-12h	No	1.73913	0.104	0
IA-628	2024-10-07	35	European	3.1	Female (neutered)	7	1-12h	No	3.52843	0.211	0
IA-629	2024-12-09	44	European	3.350	Male (neutered)		>12h	No	6.95652	0.416	0
IA-630	2024-12-27	44	European		Male		>12h	Yes	1.75585	0.105	0
IA-631	2024-11-20	44	European	5.1	Female	3	>12h	Yes	4.64883	0.278	0
IA-632	2024-11-15	44	European		Female		>12h	No	7.77592	0.465	0
IA-633	2024-11-05	44	European	4.65	Male (neutered)	6	1-12h	No	2.07358	0.124	0
IA-634	2024-11-07	44	European	2.72	Female	1	>12h	No	2.7592	0.165	0
IA-635	2024-11-07	44	European	3.1	Female	1	>12h	No	5.03344	0.301	0
IA-636	2024-11-05	44	European	2.840	Female	2	>12h	Yes	3.27759	0.196	0
IA-637	2024-10-25	44	European	3.15	Male	1.5	>12h	No	5.23411	0.313	0
IA-638	2024-10-25	44	European	2.86	Female	1.5	>12h	No	6.72241	0.402	0
IA-639	2024-10-22	44	European	4.8	Male (neutered)	6.5	1-12h	No	7.92642	0.474	0
IA-640	2024-10-19	44	European	4.3	Male (neutered)	16	1-12h	No	44.7324	2.675	1
IA-641	2024-10-19	44	European	5.3	Male (neutered)	6	1-12h	No	34.1137	2.04	1
IA-642	2024-10-16	44	European	3.2	Female (neutered)	2	1-12h	No	2.14047	0.128	0
IA-643	2024-10-18	44	European	8.5	Male (neutered)	9.5	1-12h	No	4.43144	0.265	0
IA-644	2024-10-16	44	European	5.8	Male (neutered)	10	1-12h	No	9.0301	0.54	0
IA-645	2024-10-16	44	European	3.8	Female (neutered)	3	>12h	No	2.67559	0.16	0
IA-646	2024-10-18	44	European		Male		>12h	No	45.5351	2.723	1
IA-647	2024-10-09	44	European	4.65	Female	14	<1h	No	4.94983	0.296	0
IA-648	2024-09-20	44	European	4	Male	5	1-12h	No	42.2074	2.524	1
IA-649	2024-09-23	44	European	4.01	Male (neutered)	2	1-12h	No	9.43144	0.564	0
IA-650	2024-09-17	44	European	2.9	Female	3	>12h	No	2.55853	0.153	0
IA-651	2024-10-02	44	European	3.6	Female (neutered)	1	>12h	No	1.6388	0.098	0
IA-652	2024-12-09	44	European	2.83	Female (neutered)		>12h	No	5.53512	0.331	0
IA-653	2025-01-16	49		4.5	Male (neutered)	2	<1h	No	2.17391	0.13	0
IA-654	2025-01-16	49	European		Female (neutered)	4	1-12h	No	1.88963	0.113	0
IA-655	2025-01-13	49	European	4.295	Male (neutered)	1.5		No	2.94314	0.176	0
IA-656	2025-01-13	49	European	5.225	Male (neutered)	5		No	24.1639	1.445	1
IA-657	2025-01-13	49	European	4.385	Male (neutered)	2.5		No	1.58863	0.095	0
IA-658	2025-01-16	49	European	2.6	Female (neutered)			No	1.67224	0.1	0
IA-659	2025-01-16	49	European	4.6	Female	5	1-12h	No	1.65552	0.099	0
IA-660	2025-01-13	49	European	6.4	Male (neutered)	6.5	1-12h	No	2.02341	0.121	0
IA-661	2024-12-31	49	European	5.95	Male	5.5	>12h	No	24.3144	1.454	1
IA-662	2024-12-26	49	European	4.35	Européen	9.5	1-12h	No	3.81271	0.228	0
IA-663	2024-12-23	49	European	4.7	Male (neutered)	14.5	1-12h	No	2.59197	0.155	0
IA-664	2024-12-23	49	European	2.37	Female (neutered)	0.6	1-12h	No	2.29097	0.137	0
IA-665		49	European	6	Male	11.5	1-12h	No	1.98997	0.119	0
IA-666	2024-12-13	49		3.55	Female (neutered)	1	1-12h	No	1.62207	0.097	0
IA-667	2024-12-17	49	European	3.95	Européen	0.9	1-12h	No	2.10702	0.126	0
IA-668	2024-12-17	49		2.875	Female (neutered)	1	>12h	No	1.68896	0.101	0
IA-669	2024-12-19	49	European		Female (neutered)	4	1-12h	No	1.77258	0.106	0
IA-670	2024-12-19	49	European	4.5	Male (neutered)	2.5	1-12h	No	3.12709	0.187	0
IA-671	2024-12-19	49	European	2.8	Female (neutered)	0.7	1-12h	No	3.82943	0.229	0
IA-672	2024-12-17	49	European	4	Male	2	>12h	No	3.97993	0.238	0
IA-673	2024-12-16	49	European	4.7	Female (neutered)	16.5	<1h	No	1.73913	0.104	0
IA-674	2024-12-13	49	European	5.1	Male (neutered)	6	1-12h	No	1.62207	0.097	0
IA-675	2024-12-12	49	European	5.7	Male (neutered)	13		No	1.50502	0.09	0
IA-676	2024-12-26	49	European	5.7	Female (neutered)	10.5	1-12h	No	1.72241	0.103	0
IA-677	2024-11-07	33	European	4.3	Male (neutered)	13	1-12h	No	6.07023	0.363	0
IA-678	2024-09-03	33	European	7.1	Female (neutered)	6	1-12h	No	4.31438	0.258	0
IA-679	2024-12-12	33	European	4.3	Male (neutered)	12	1-12h	No	12.4415	0.744	1
IA-680	2024-12-30	33	European	3.4	Female (neutered)	1	1-12h	No	3.01003	0.18	0
IA-681	2024-08-22	33	European	5.8	Male (neutered)	2	>12h	No	1.37124	0.082	0
IA-682	2024-10-08	33	European		Female (neutered)			No	5.75251	0.344	0
IA-683	2024-11-08	85	European	6.1	Male (neutered)	11	>12h	No	5.03344	0.301	0
IA-684	2024-09-30	85	European	4.5	Male (neutered)	5	>12h	No	5.01672	0.3	0
IA-685	2024-10-04	85	European	2.5	Female	5	>12h	No	4.11371	0.246	0
IA-686	2024-10-16	85	European	3.83	Male (neutered)	5	>12h	No	32.6087	1.95	1
IA-687	2024-11-12	85	European	4	Female (neutered)	12	>12h	No	2.19064	0.131	0
IA-688	2024-10-11	85	European				>12h	No	5.75251	0.344	0
IA-689	2024-11-08	85	European		Male (neutered)		>12h	No	37.3077	2.231	1
IA-690	2024-11-13	85					>12h	No	2.12375	0.127	0
IA-691	2024-11-19	85						No	3.16054	0.189	0
IA-692	2024-11-22	20	European	5.3	Male (neutered)	6.5	1-12h	No	2.00669	0.12	0
IA-693	2024-11-20	20	European	4.2	Male (neutered)	14.5	1-12h	No	2.89298	0.173	0
IA-694	2024-11-08	20	European	4.4	Male (neutered)	2	1-12h	No	2.74247	0.164	0
IA-695	2024-11-07	20	Persan	2.8	Female (neutered)	12.5	<1h	No	9.93311	0.594	0
IA-696	2024-10-24	20	European	6	Male (neutered)	7	1-12h	No	3.59532	0.215	0
IA-697	2024-12-15	20	European	3.5	Female (neutered)	15.5	<1h	No	1.72241	0.103	0
IA-698	2024-11-12	20	European	5	Female (neutered)	15	1-12h	No	3.42809	0.205	0
IA-699	2024-10-23	20	European	4.1	Female (neutered)	17	1-12h	No	1.83946	0.11	0
IA-700	2024-10-25	20	European	7.2	Male (neutered)	10	<1h	No	13.612	0.814	1
IA-701	2024-11-23	20	European	4.8	Female (neutered)	13	1-12h	No	4.73244	0.283	0
IA-702	2025-01-03	20	European	7.5	Male (neutered)	10	1-12h	No	1.70569	0.102	0
IA-703	2024-05-31	20	European	4.82	Male	4	>12h	Yes	7.29097	0.436	0
IA-704	2024-05-30	20	European	4.75	Male (neutered)	6	>12h	Yes	41.505	2.482	1
IA-705	2024-05-13	20	European	4.26	Male	8	>12h	Yes	35.8194	2.142	1
IA-706	2024-04-18	20	European	4.2	Male (neutered)	4	1-12h	No	3.92977	0.235	0
IA-707	2024-04-16	20	European	4.18	Male	10	>12h	Yes	47.7759	2.857	1
IA-708	2024-03-26	20	European	4.28	Male (neutered)	6.5	>12h	Yes	3.66114	0.309	0
IA-709	2024-03-26	20	European	2.9	Male	10	>12h	Yes	36.3389	3.067	1
IA-710	2024-03-26	20	European	4.35	Male (neutered)	4.5	>12h	Yes	11.3152	0.955	1
IA-711	2024-02-26	20	European	3.6	Male (neutered)	7	>12h	Yes	2.38152	0.201	0
IA-712	2024-02-28	20	European	4.1	Male	10	>12h	Yes	35.936	3.033	1
IA-713	2024-05-14	20	European	2.94	Male (neutered)	2	>12h	Yes	2.07346	0.175	0
IA-714	2024-05-14	20	European	4.5	Male	10	>12h	Yes	31.9787	2.699	1
IA-715	2024-10-28	13	European	3.5	Male	1	>12h	Yes	1.27962	0.108	0
IA-716	2024-10-28	13	European	3.2	Female	1	>12h	Yes	1.52844	0.129	0
IA-717	2024-10-28	13	European	2.9	Female	0.6	1-12h	No	20.4384	1.725	1
IA-718	2024-10-29	13	European	4.9	Female (neutered)	10.5	<1h	No	1.51659	0.128	0
IA-719	2024-10-30	13	European	2.9	Male (neutered)	10.5	1-12h	No	2.02607	0.171	0
IA-720	2024-10-30	13	European	3.9	Unknown	9		No	25.1185	2.12	1
IA-721	2024-11-04	13	European	4.1	Female (neutered)	9.5	>12h	No	1.27962	0.108	0
IA-722	2025-01-18	13	European	5.5	Female		>12h	Yes	1.25592	0.106	0
IA-723	2025-01-24	13	European		Female		>12h	Yes	2.45261	0.207	0
IA-724	2025-01-25	13	European		Female		>12h	Yes	35.4265	2.99	1
IA-725	2024-08-14	17	European		Female (neutered)	3	>12h	No	2.40521	0.203	0
IA-726	2024-08-14	17	European	6	Male (neutered)	10	1-12h	No	36.5995	3.089	1
IA-727	2024-08-22	17	European	2.5	Female (neutered)	8	1-12h	No	1.3981	0.118	0
IA-728	2024-09-11	17	European	3	Male (neutered)	0.5	1-12h	No	2.67773	0.226	0
